# Supplementary material for: Efficient CO2 Capture Using Nitrogen-Enriched Microporous Carbon Derived from Polybenzoxazine in a Single-Step Process for Environmental Sustainability
Source: Polymers (Basel). 2025 Jan 26;17(3):343. doi: 10.3390/polym17030343 (PMC11820653; doi:10.3390/polym17030343)
Supplement: Supplementary file 1 [file polymers-17-00343-s001.zip]

Archive with 1 entries (1 files):
- polymers-3442392-supplementary.pdf
